# Supplementary material for: A novel approach to investigate tissue-specific trinucleotide repeat instability
Source: BMC Syst Biol. 2010 Mar 19;4:29. doi: 10.1186/1752-0509-4-29 (PMC2856555; doi:10.1186/1752-0509-4-29)
Supplement: Additional file 1 — An instability-correlated gene expression signature. List of 150 probes comprising instability-correlated gene expression signature. [file 1752-0509-4-29-S1.XLS]

## Sheet: Sheet1
Supplementary Table 1. An instability-correlated gene expression signature.
Probe ID	Regression coefficient	Gene Title					Gene Symbol	Entrez Gene
1429285_at	0.21051	serine (or cysteine) peptidase inhibitor, clade A (alpha-1 antiproteinase, antitrypsin), member 9					Serpina9	71907
1442743_at	-0.00192246	Adult male olfactory brain cDNA, RIKEN full-length enriched library, clone:6430530F17 product:unclassifiable, full insert sequence					---	---
1424810_at	0.0276783	taspase, threonine aspartase 1					Tasp1	75812
1424785_at	0.0253495	angiopoietin-like 6					Angptl6	70726
1455019_x_at	-0.0879713	cytoskeleton-associated protein 4					Ckap4	216197
1426755_at	0.00858606	cytoskeleton-associated protein 4					Ckap4	216197
1444980_at	0.00737796	one cut domain, family member 2					Onecut2	225631
1420390_s_at	0.0439067	zinc finger protein 354A					Zfp354a	21408
1443129_at	0.0655322	---					---	---
1422206_at	0.0195853	UDP-Gal:betaGlcNAc beta 1,3-galactosyltransferase, polypeptide 1					B3galt1	26877
1455234_at	0.0517076	UDP-Gal:betaGlcNAc beta 1,3-galactosyltransferase, polypeptide 1					B3galt1	26877
1440005_at	-0.0641797	one cut domain, family member 2					Onecut2	225631
1450530_at	-0.0425206	UDP-Gal:betaGlcNAc beta 1,3-galactosyltransferase, polypeptide 1					B3galt1	26877
1440166_x_at	0.0340475	5-hydroxytryptamine (serotonin) receptor 1D					Htr1d	15552
1460044_at	0.0545581	one cut domain, family member 2					Onecut2	225631
1435272_at	-0.00542992	inositol 1,4,5-trisphosphate 3-kinase B					Itpkb	320404
1458399_at	0.154237	leucine rich repeat containing 3					Lrrc3	237387
1443496_at	0.0260098	ELMO domain containing 1					Elmod1	270162
1457143_at	0.017082	Hypothetical protein LOC665139					LOC665139	665139
1427930_at	0.036647	pyridoxal (pyridoxine, vitamin B6) kinase					Pdxk	216134
1442500_at	0.0117869	expressed sequence C77406					C77406	97591
1419245_at	-0.0312166	RAB14, member RAS oncogene family					Rab14	68365
1443131_at	0.006704	RAN, member RAS oncogene family					Ran	19384
1422472_at	0.0368885	peroxisomal biogenesis factor 13					Pex13	72129
1429638_at	0.015387	Werner helicase interacting protein 1					Wrnip1	78903
1426462_at	0.0623713	gephyrin					Gphn	268566
1436532_at	-0.0254743	doublecortin and CaM kinase-like 3					Dcamkl3	245038
1440264_at	0.078988	---					---	---
1451364_at	-0.138731	polymerase (RNA) III (DNA directed) polypeptide G like					Polr3gl	69870
1445538_at	0.00498462	Autism susceptibility candidate 2					Auts2	319974
1444363_at	0.00238178	10 days neonate cortex cDNA, RIKEN full-length enriched library, clone:A830040F21 product:unclassifiable, full insert sequence					---	---
1449957_at	-0.000960249	protein tyrosine phosphatase, receptor type, V					Ptprv	13924
1439657_at	0.0149951	hypothetical LOC319980					LOC319980	319980
1447017_at	0.00630423	Transcribed locus					---	---
1437980_at	0.0627078	RIKEN cDNA 9130230N09 gene					9130230N09Rik	77671
1441396_at	0.0162254	UDP-Gal:betaGlcNAc beta 1,3-galactosyltransferase, polypeptide 1					B3galt1	26877
1446363_at	0.0150046	---					---	---
1447178_at	-0.0130962	---					---	---
1430834_at	-0.0410318	---					---	---
1432696_at	-0.00924994	RIKEN cDNA 5830431M20 gene					5830431M20Rik	76063
1422887_a_at	-0.0102062	C-terminal binding protein 2					Ctbp2	13017
1439934_at	0.139824	solute carrier family 30, member 10					Slc30a10	226781
1420405_at	-0.0295378	solute carrier organic anion transporter family, member 1a4					Slco1a4	28250
1444549_at	-0.00115434	Adult male adrenal gland cDNA, RIKEN full-length enriched library, clone:7330409L06 product:unclassifiable, full insert sequence					---	---
1425378_at	0.00244609	hect (homologous to the E6-AP (UBE3A) carboxyl terminus) domain and RCC1 (CHC1)-like domain (RLD) 1					Herc1	235439
1460509_at	0.0077285	UDP-Gal:betaGlcNAc beta 1,3-galactosyltransferase, polypeptide 1					B3galt1	26877
1443722_at	-0.0275906	RIKEN cDNA 6030419C18 gene					6030419C18Rik	319477
1424310_at	0.0106068	---					---	---
1460136_at	-0.00452486	expressed sequence AW047481					AW047481	106762
1437642_at	0.0883698	HIV-1 Rev binding protein-like					Hrbl	231801
1444617_at	-0.0116576	---					---	---
1447466_at	-0.0183851	PRP40 pre-mRNA processing factor 40 homolog A (yeast)					Prpf40a	56194
1420286_at	-0.0249868	Transcribed locus					---	---
1443278_at	-0.00827047	---					---	---
1441998_at	-0.00186494	Transcribed locus					---	---
1458178_at	0.0163851	RIKEN cDNA 1700012H17 gene					1700012H17Rik	242297
1419177_at	0.0356294	vacuolar protein sorting 37A (yeast)					Vps37a	52348
1459290_at	-0.00940133	RIKEN cDNA C030015D19 gene					C030015D19Rik	320866
1446520_at	-0.00741085	interleukin 1 receptor accessory protein-like 2					Il1rapl2	60367
1457183_at	0.0101115	solute carrier family 6 (neurotransmitter transporter, GABA), member 1					Slc6a1	232333
1429417_at	0.043017	RIKEN cDNA 4833446K15 gene					4833446K15Rik	78923
1446840_at	0.000775646	Thyroid hormone receptor associated protein 1					Thrap1	327987
1445342_at	-0.0569353	---					---	---
1442699_at	-0.00513747	---					---	---
1456674_at	0.00225408	RIKEN cDNA E130016E03 gene					E130016E03Rik	623474
1450197_at	0.0011191	retinal pigment epithelium 65					Rpe65	19892
1422858_at	0.0349074	thyroid hormone receptor interactor 4					Trip4	56404
1440803_x_at	0.0149202	tachykinin receptor 3					Tacr3	21338
1426106_a_at	-0.0188012	synaptotagmin VI					Syt6	54524
1437029_at	0.0269937	tachykinin receptor 3					Tacr3	21338
1455514_at	0.00274643	potassium voltage-gated channel, Shal-related family, member 1					Kcnd1	16506
1424992_at	0.0104291	Tp53rk binding protein					Tprkb	69786
1443058_at	-0.00243938	RIKEN cDNA 2900006F19 gene					2900006F19Rik	72899
1448007_at	0.00853645	bromodomain adjacent to zinc finger domain, 2B					Baz2b	407823
1450511_at	-0.00433759	muscle, skeletal, receptor tyrosine kinase					Musk	18198
1456524_at	0.0269819	neuregulin 1					Nrg1	211323
1440148_at	0.00784991	G protein-coupled receptor 6					Gpr6	140741
1439731_at	-0.000315033	RIKEN cDNA E130309F12 gene					E130309F12Rik	272031
1422164_at	0.00146318	POU domain, class 3, transcription factor 4					Pou3f4	18994
1456051_at	-0.0427721	dopamine receptor D1A					Drd1a	13488
1443611_at	0.0100226	DnaJ (Hsp40) homolog, subfamily B, member 4					Dnajb4	67035
1426463_at	0.047862	gephyrin					Gphn	268566
1450213_at	0.0318241	phosphodiesterase 7B					Pde7b	29863
1428642_at	0.0319049	solute carrier family 35, member D3					Slc35d3	76157
1447567_at	0.00881227	RIKEN cDNA D130007H15 gene					D130007H15Rik	414112
1458737_at	-0.0897047	expressed sequence C77097					C77097	98105
1445142_at	-0.0169041	Adaptor-related protein complex 2, beta 1 subunit					Ap2b1	71770
1423171_at	0.0942215	G-protein coupled receptor 88 /// similar to G-protein coupled receptor 88					Gpr88 /// LOC671461	64378 /// 671461
1455047_at	0.114165	F-box protein 3					Fbxo3	57443
1459269_at	0.0334235	RIKEN cDNA 2310014G06 gene					2310014G06Rik	654795
1427546_at	0.0487363	ATP-binding cassette, sub-family A (ABC1), member 8b					Abca8b	27404
1458144_at	0.15322	CDNA sequence BC031353					BC031353	235493
1446200_at	0.00436603	---					---	---
1422586_at	-0.013864	endothelin converting enzyme-like 1					Ecel1	13599
1430952_at	-0.0364114	RIKEN cDNA 3110039C02 gene					3110039C02Rik	73127
1440741_at	0.0016536	5-hydroxytryptamine (serotonin) receptor 1D					Htr1d	15552
1433291_at	0.000324951	RIKEN cDNA C030045M22 gene					C030045M22Rik	77620
1442754_at	-0.00632521	RIKEN cDNA C030013G03 gene					C030013G03Rik	77414
1445653_at	0.0121569	cDNA sequence BC031361					BC031361	414072
1441168_at	0.00344966	Interleukin 1 receptor accessory protein-like 2					Il1rapl2	60367
1456858_at	-0.0038159	G protein-coupled receptor 149					Gpr149	229357
1431482_at	-0.0142288	RIKEN cDNA 2900012M01 gene					2900012M01Rik	72914
1458702_at	-0.00873335	RIKEN cDNA 2610316D01 gene					2610316D01Rik	72511
1441368_at	0.0120403	12 days embryo embryonic body between diaphragm region and neck cDNA, RIKEN full-length enriched library, clone:9430084D06 product:unclassifiable, full insert sequence					---	---
1418950_at	-0.00243097	dopamine receptor 2					Drd2	13489
1440643_at	0.0485709	Forkhead box P1					Foxp1	108655
1453411_at	-0.0119341	RIKEN cDNA 2010110K16 gene					2010110K16Rik	67899
1454720_at	-0.0332163	amyloid beta (A4) precursor protein-binding, family A, member 3 /// heparan sulfate (glucosamine) 3-O-sulfotransferase 5					Apba3 /// Hs3st5	319415 /// 57267
1446394_at	0.00828373	opioid receptor, kappa 1					Oprk1	18387
1453433_at	-0.0354084	WD repeat domain 89					Wdr89	72338
1430745_at	-0.00137633	RIKEN cDNA 5930409G06 gene					5930409G06Rik	77066
1441380_at	0.0392323	RIKEN cDNA 2810439F02 gene					2810439F02Rik	72747
1420443_at	-0.00682971	protocadherin beta 19					Pcdhb19	93890
1441382_at	-0.0104855	G protein-coupled receptor 101					Gpr101	245424
1456818_at	0.0115361	serine/threonine kinase 32A					Stk32a	269019
1460327_at	0.0269111	G-protein coupled receptor 88					Gpr88	64378
1440200_at	0.0451048	RIKEN cDNA 9630031F12 gene					9630031F12Rik	58227
1442905_at	0.0200855	ADP-ribosylation factor 4					Arf4	11843
1422608_at	0.107972	cAMP-regulated phosphoprotein 19 /// RIKEN cDNA 2700024H10 gene					Arpp19 /// 2700024H10Rik	108913 /// 59046
1424587_at	-0.00267995	gem (nuclear organelle) associated protein 8					Gemin8	237221
1415935_at	-0.0509502	SPARC related modular calcium binding 2					Smoc2	64074
1422335_at	-0.0224789	adrenergic receptor, alpha 2c					Adra2c	11553
1416886_at	0.0384473	nuclear DNA binding protein					C1d	57316
1454581_at	-0.00541505	RIKEN cDNA 5330425B07 gene					5330425B07Rik	77063
1439263_at	0.0805113	fibroblast growth factor inducible 15					Fin15	14210
1441350_at	0.00734342	---					---	---
1432490_a_at	0.0116371	phosphodiesterase 10A					Pde10a	23984
1426754_x_at	-0.0336902	cytoskeleton-associated protein 4					Ckap4	216197
1444543_at	0.02786	Myeloid ecotropic viral integration site-related gene 1					Mrg1	17536
1459229_at	-0.0159937	7 days neonate cerebellum cDNA, RIKEN full-length enriched library, clone:A730008E08 product:unclassifiable, full insert sequence					---	---
1432037_at	0.0370111	protein phosphatase 1, regulatory (inhibitor) subunit 9A					Ppp1r9a	243725
1446875_at	0.00587653	Interleukin 1 receptor accessory protein-like 2					Il1rapl2	60367
1416568_a_at	0.0335	apoptotic chromatin condensation inducer 1					Acin1	56215
1438771_at	-0.100294	bromodomain containing 1					Brd1	223770
1441302_at	-0.0424369	---					---	---
1457346_at	-0.0026699	Forkhead box P1					Foxp1	108655
1421353_at	-0.016652	phosphodiesterase 7B					Pde7b	29863
1443492_at	-0.00460448	Inositol 1,4,5-triphosphate receptor 1					Itpr1	16438
1460710_at	0.0786218	adenosine A2a receptor					Adora2a	11540
1425864_a_at	-0.0194173	VPS10 domain receptor protein SORCS 1					Sorcs1	58178
1433578_at	-0.0297085	solute carrier family 10 (sodium/bile acid cotransporter family), member 4					Slc10a4	231290
1433333_at	0.0713168	RIKEN cDNA C030004M13 gene					C030004M13Rik	78693
1427807_at	0.00761508	hypothetical protein LOC676582					LOC676582	676582
1440914_s_at	-0.0608247	aftiphilin					Aftph	216549
1439015_at	-0.0167883	glial cell line derived neurotrophic factor family receptor alpha 1					Gfra1	14585
1440466_at	-0.00990699	cDNA sequence BC003965					BC003965	214489
1459386_at	-0.00811478	zinc finger protein 709					Zfp709	236193
1436563_at	0.000672365	RIKEN cDNA 4932441J04 gene					4932441J04Rik	319216
1441654_at	0.0141987	Guanine nucleotide binding protein, alpha stimulating, olfactory type					Gnal	14680
1451813_at	-0.0165673	opioid receptor, kappa 1					Oprk1	18387
