# Supplementary material for: A novel approach to investigate tissue-specific trinucleotide repeat instability
Source: BMC Syst Biol. 2010 Mar 19;4:29. doi: 10.1186/1752-0509-4-29 (PMC2856555; doi:10.1186/1752-0509-4-29)
Supplement: Additional file 2 — Correlations of DNA metabolism genes with instability index. Genes potentially involved in DNA metabolism such as DNA synthesis and DNA repair were identified by the Gene Ontology biological process. [file 1752-0509-4-29-S2.XLS]

## Sheet: Sheet1
Supplementary Table 2. Correlations of DNA metabolism genes with instability index.
Genes potentially involved in DNA metabolism such as DNA synthesis and DNA repair were identified by the Gene Ontology biological process.
Pearson correlation coefficient between expression level and instability index was calculated.
Probe ID	Gene Title					Gene Symbol	Entrez Gene	Pearson
1422842_at	5'-3' exoribonuclease 2					Xrn2	24128	0.00310324
1450777_at	5'-3' exoribonuclease 2					Xrn2	24128	-0.0511413
1430078_a_at	8-oxoguanine DNA-glycosylase 1					Ogg1	18294	-0.122158
1448815_at	8-oxoguanine DNA-glycosylase 1					Ogg1	18294	-0.249529
1434660_at	alkB, alkylation repair homolog 1 (E. coli)					Alkbh1	211064	-0.322008
1438681_at	alkB, alkylation repair homolog 1 (E. coli)					Alkbh1	211064	0.165203
1428889_at	alkB, alkylation repair homolog 3 (E. coli)					Alkbh3	69113	-0.26914
1444184_at	alkB, alkylation repair homolog 3 (E. coli)					Alkbh3	69113	-0.214128
1420945_at	alpha thalassemia/mental retardation syndrome X-linked homolog (human)					Atrx	22589	0.00366895
1420946_at	alpha thalassemia/mental retardation syndrome X-linked homolog (human)					Atrx	22589	0.0723313
1420947_at	alpha thalassemia/mental retardation syndrome X-linked homolog (human)					Atrx	22589	0.170791
1438750_at	Alpha thalassemia/mental retardation syndrome X-linked homolog (human)					Atrx	22589	0.200675
1441014_at	Alpha thalassemia/mental retardation syndrome X-linked homolog (human)					Atrx	22589	-0.148052
1441771_at	Alpha thalassemia/mental retardation syndrome X-linked homolog (human)					Atrx	22589	0.382579
1450051_at	alpha thalassemia/mental retardation syndrome X-linked homolog (human)					Atrx	22589	0.189654
1453734_at	alpha thalassemia/mental retardation syndrome X-linked homolog (human)					Atrx	22589	0.257051
1456832_at	Alpha thalassemia/mental retardation syndrome X-linked homolog (human)					Atrx	22589	0.0204216
1451675_a_at	aminolevulinic acid synthase 2, erythroid					Alas2	11656	-0.0205233
1415726_at	ankyrin repeat domain 17					Ankrd17	81702	0.273005
1421220_at	ankyrin repeat domain 17					Ankrd17	81702	-0.00766738
1436775_a_at	ankyrin repeat domain 17					Ankrd17	81702	-0.271213
1444608_at	Ankyrin repeat domain 17					Ankrd17	81702	-0.00540462
1445826_at	ankyrin repeat domain 17					Ankrd17	81702	0.269938
1454763_at	ankyrin repeat domain 17					Ankrd17	81702	0.0735471
1459952_at	Ankyrin repeat domain 17					Ankrd17	81702	-0.157554
1450921_at	aprataxin					Aptx	66408	-0.0357428
1416135_at	apurinic/apyrimidinic endonuclease 1					Apex1	11792	0.376294
1437715_x_at	apurinic/apyrimidinic endonuclease 1					Apex1	11792	0.386765
1456079_x_at	apurinic/apyrimidinic endonuclease 1					Apex1	11792	0.325416
1424322_at	apurinic/apyrimidinic endonuclease 2					Apex2	77622	0.337146
1425954_a_at	apurinic/apyrimidinic endonuclease 2					Apex2	77622	0.142569
1423511_at	ASF1 anti-silencing function 1 homolog A (S. cerevisiae)					Asf1a	66403	-0.230717
1427197_at	ataxia telangiectasia and Rad3 related					Atr	245000	-0.273534
1438921_at	Ataxia telangiectasia and Rad3 related					Atr	245000	-0.190993
1445091_at	ataxia telangiectasia and Rad3 related					Atr	245000	-0.322268
1421205_at	ataxia telangiectasia mutated homolog (human)					Atm	11920	-0.221548
1428830_at	ataxia telangiectasia mutated homolog (human)					Atm	11920	-0.0970974
1434284_at	B double prime 1, subunit of RNA polymerase III transcription initiation factor IIIB					Bdp1	544971	-0.00861817
1437919_at	B double prime 1, subunit of RNA polymerase III transcription initiation factor IIIB					Bdp1	544971	0.0133534
1416250_at	B-cell translocation gene 2, anti-proliferative					Btg2	12227	-0.377862
1448272_at	B-cell translocation gene 2, anti-proliferative					Btg2	12227	-0.432543
1448953_at	Bloom syndrome homolog (human)					Blm	12144	-0.197182
1458427_at	BRCA1 interacting protein C-terminal helicase 1					Brip1	237911	-0.258691
1448542_at	BRCA2 and CDKN1A interacting protein					Bccip	66165	0.360857
1424629_at	breast cancer 1					Brca1	12189	-0.236178
1424630_a_at	breast cancer 1					Brca1	12189	-0.244515
1427698_at	breast cancer 1					Brca1	12189	0.10267
1443763_at	Breast cancer 1					Brca1	12189	-0.156048
1451417_at	breast cancer 1					Brca1	12189	-0.293743
1419076_a_at	breast cancer 2					Brca2	12190	-0.316774
1417175_at	casein kinase 1, epsilon					Csnk1e	27373	-0.0843854
1417176_at	casein kinase 1, epsilon					Csnk1e	27373	-0.184483
1435373_at	casein kinase 1, epsilon					Csnk1e	27373	0.225712
1430138_at	CD3E antigen, epsilon polypeptide associated protein					Cd3eap	70333	0.0834309
1423919_at	cDNA sequence BC023882					BC023882	231123	-0.326281
1418579_at	centrin 2					Cetn2	26370	0.143429
1438647_x_at	centrin 2					Cetn2	26370	0.103083
1420031_at	checkpoint kinase 1 homolog (S. pombe)					Chek1	12649	0.265387
1420032_at	Checkpoint kinase 1 homolog (S. pombe)					Chek1	12649	0.119209
1439208_at	checkpoint kinase 1 homolog (S. pombe)					Chek1	12649	-0.195778
1449708_s_at	checkpoint kinase 1 homolog (S. pombe)					Chek1	12649	-0.325185
1450677_at	checkpoint kinase 1 homolog (S. pombe)					Chek1	12649	-0.316708
1423877_at	chromatin assembly factor 1, subunit B (p60)					Chaf1b	110749	-0.421189
1431275_at	chromatin assembly factor 1, subunit B (p60)					Chaf1b	110749	0.0859093
1441984_at	claspin homolog (Xenopus laevis)					Clspn	269582	-0.145286
1456280_at	claspin homolog (Xenopus laevis)					Clspn	269582	0.317383
1434633_at	CREB binding protein					Crebbp	12914	0.184294
1435224_at	CREB binding protein					Crebbp	12914	-0.10314
1436983_at	CREB binding protein					Crebbp	12914	-0.176259
1444856_at	CREB binding protein					Crebbp	12914	-0.202096
1457641_at	CREB binding protein					Crebbp	12914	-0.168578
1459804_at	CREB binding protein					Crebbp	12914	0.051054
1433733_a_at	cryptochrome 1 (photolyase-like)					Cry1	12952	0.17115
1426383_at	cryptochrome 2 (photolyase-like)					Cry2	12953	0.303912
1451971_at	cullin 4A					Cul4a	99375	0.0414056
1418585_at	cyclin H					Ccnh	66671	0.572869
1418584_at	cyclin H /// similar to cyclin H					Ccnh /// LOC672655	66671 /// 672655	0.442806
1456293_s_at	cyclin H /// similar to cyclin H					Ccnh /// LOC672655	66671 /// 672655	0.439117
1424257_at	cyclin-dependent kinase 7 (homolog of Xenopus MO15 cdk-activating kinase)					Cdk7	12572	0.196702
1451741_a_at	cyclin-dependent kinase 7 (homolog of Xenopus MO15 cdk-activating kinase)					Cdk7	12572	-0.228019
1415735_at	damage specific DNA binding protein 1					Ddb1	13194	-0.480465
1425706_a_at	damage specific DNA binding protein 2					Ddb2	107986	-0.104402
1436680_s_at	damage specific DNA binding protein 2					Ddb2	107986	-0.166354
1429191_at	DEAH (Asp-Glu-Ala-His) box polypeptide 33					Dhx33	216877	0.192282
1419269_at	deoxyuridine triphosphatase					Dut	110074	0.445432
1419270_a_at	deoxyuridine triphosphatase					Dut	110074	-0.303134
1420335_at	DMC1 dosage suppressor of mck1 homolog, meiosis-specific homologous recombination (yeast)disrupted meiotic cDNA 1					Dmc1	13404	-0.184253
1449819_at	DMC1 dosage suppressor of mck1 homolog, meiosis-specific homologous recombination (yeast)disrupted meiotic cDNA 1					Dmc1	13404	-0.207371
1417904_at	DNA cross-link repair 1A, PSO2 homolog (S. cerevisiae)					Dclre1a	55947	-0.190645
1432097_a_at	DNA cross-link repair 1A, PSO2 homolog (S. cerevisiae)					Dclre1a	55947	-0.148955
1442329_at	DNA cross-link repair 1A, PSO2 homolog (S. cerevisiae)					Dclre1a	55947	0.0693161
1440383_at	DNA cross-link repair 1B, PSO2 homolog (S. cerevisiae)					Dclre1b	140917	-0.150602
1440667_at	DNA cross-link repair 1B, PSO2 homolog (S. cerevisiae)					Dclre1b	140917	0.0876796
1448520_at	DNA cross-link repair 1B, PSO2 homolog (S. cerevisiae)					Dclre1b	140917	-0.195981
1457679_at	DNA cross-link repair 1C, PSO2 homolog (S. cerevisiae)					Dclre1c	227525	0.135935
1458361_at	DNA cross-link repair 1C, PSO2 homolog (S. cerevisiae)					Dclre1c	227525	0.00978592
1446582_at	DNA polymerase N					Poln	272158	-0.264296
1418369_at	DNA primase, p49 subunit					Prim1	19075	-0.255422
1444544_at	DNA primase, p49 subunit					Prim1	19075	-0.0787828
1449061_a_at	DNA primase, p49 subunit					Prim1	19075	-0.405148
1418035_a_at	DNA primase, p58 subunit					Prim2	19076	-0.106529
1418036_at	DNA primase, p58 subunit					Prim2	19076	-0.277993
1445474_at	DNA primase, p58 subunit					Prim2	19076	0.161018
1442531_at	DNA segment, Chr 12, ERATO Doi 123, expressed					D12Ertd123e	52532	-0.268805
1460370_at	DNA topoisomerase 1, mitochondrial					Top1mt	72960	0.253334
1438817_at	DNA2 DNA replication helicase 2-like (yeast)					Dna2l	327762	-0.0960994
1452210_at	DNA2 DNA replication helicase 2-like (yeast)					Dna2l	327762	-0.0150776
1457909_at	DNA2 DNA replication helicase 2-like (yeast)					Dna2l	327762	-0.0612472
1429093_at	DNA-damage inducible protein 2					Ddi2	68817	0.149792
1429094_at	DNA-damage inducible protein 2					Ddi2	68817	0.432186
1422560_at	DNA-damage inducible protein 2 /// regulatory solute carrier protein, family 1, member 1					Ddi2 /// Rsc1a1	68817 /// 69994	0.222052
1417516_at	DNA-damage inducible transcript 3					Ddit3	13198	-0.379709
1443897_at	DNA-damage inducible transcript 3					Ddit3	13198	-0.463315
1428306_at	DNA-damage-inducible transcript 4					Ddit4	74747	-0.5193
1439332_at	DNA-damage-inducible transcript 4-like					Ddit4l	73284	0.21336
1444139_at	DNA-damage-inducible transcript 4-like					Ddit4l	73284	0.1523
1451751_at	DNA-damage-inducible transcript 4-like					Ddit4l	73284	0.184649
1455317_at	enhancer of polycomb homolog 2 (Drosophila)					Epc2	227867	-0.0468334
1418290_a_at	enhancer of zeste homolog 1 (Drosophila)					Ezh1	14055	-0.434957
1435054_at	essential meiotic endonuclease 1 homolog 1 (S. pombe)					Eme1	268465	-0.273643
1444757_at	Eukaryotic translation elongation factor 1 epsilon 1					Eef1e1	66143	-0.196147
1449044_at	eukaryotic translation elongation factor 1 epsilon 1					Eef1e1	66143	0.385438
1417328_at	excision repair cross-complementing rodent repair deficiency, complementation group 1					Ercc1	13870	-0.229256
1437447_s_at	excision repair cross-complementing rodent repair deficiency, complementation group 1					Ercc1	13870	-0.201479
1441838_at	excision repair cross-complementing rodent repair deficiency, complementation group 1					Ercc1	13870	0.130574
1445266_at	excision repair cross-complementing rodent repair deficiency, complementation group 1					Ercc1	13870	0.201174
1460727_at	excision repair cross-complementing rodent repair deficiency, complementation group 2					Ercc2	13871	-0.0802672
1448497_at	excision repair cross-complementing rodent repair deficiency, complementation group 3					Ercc3	13872	-0.280929
1432272_a_at	excision repair cross-complementing rodent repair deficiency, complementation group 4					Ercc4	50505	-0.293365
1440237_at	excision repair cross-complementing rodent repair deficiency, complementation group 4					Ercc4	50505	0.194692
1441003_at	excision repair cross-complementing rodent repair deficiency, complementation group 4					Ercc4	50505	0.405565
1448984_at	excision repair cross-complementing rodent repair deficiency, complementation group 4					Ercc4	50505	-0.0762574
1450935_at	excision repair cross-complementing rodent repair deficiency, complementation group 5					Ercc5	22592	0.0242168
1457713_at	Excision repair cross-complementing rodent repair deficiency, complementation group 5					Ercc5	22592	0.214078
1441595_at	Excision repair cross-complementing rodent repair deficiency, complementation group 6					Ercc6	319955	0.31807
1442604_at	excision repair cross-complementing rodent repair deficiency, complementation group 6					Ercc6	319955	0.0536602
1427194_a_at	excision repaiross-complementing rodent repair deficiency, complementation group 8					Ercc8	71991	-0.125146
1429439_at	excision repaiross-complementing rodent repair deficiency, complementation group 8					Ercc8	71991	0.126284
1432249_a_at	excision repaiross-complementing rodent repair deficiency, complementation group 8					Ercc8	71991	-0.217778
1454176_at	excision repaiross-complementing rodent repair deficiency, complementation group 8					Ercc8	71991	0.399787
1418026_at	exonuclease 1					Exo1	26909	-0.319718
1418027_at	exonuclease 1					Exo1	26909	-0.241828
1419795_at	expressed sequence AA517631					AA517631	101957	-0.0126429
1446941_at	expressed sequence C78505					C78505	98146	-0.171824
1418856_a_at	Fanconi anemia, complementation group A					Fanca	14087	-0.350375
1452513_a_at	Fanconi anemia, complementation group A					Fanca	14087	-0.109823
1437780_at	Fanconi anemia, complementation group B					Fancb	237211	0.30432
1446226_at	Fanconi anemia, complementation group B					Fancb	237211	0.401977
1442265_at	Fanconi anemia, complementation group C					Fancc	14088	-0.0767996
1447632_at	Fanconi anemia, complementation group C					Fancc	14088	-0.185239
1450861_at	Fanconi anemia, complementation group C					Fancc	14088	-0.327423
1430916_at	Fanconi anemia, complementation group D2					Fancd2	211651	0.159618
1438339_at	Fanconi anemia, complementation group D2					Fancd2	211651	-0.0638882
1439091_at	Fanconi anemia, complementation group D2					Fancd2	211651	-0.206409
1442092_at	Fanconi anemia, complementation group D2					Fancd2	211651	0.00628764
1420960_at	Fanconi anemia, complementation group G					Fancg	60534	-0.317023
1423624_at	Fanconi anemia, complementation group L					Fancl	67030	0.0160528
1432337_at	Fanconi anemia, complementation group L					Fancl	67030	0.000251909
1442106_at	Fanconi anemia, complementation group M					Fancm	104806	-0.100175
1447935_at	Fanconi anemia, complementation group M					Fancm	104806	0.229312
1457730_at	Fanconi anemia, complementation group M					Fancm	104806	0.0240089
1423100_at	FBJ osteosarcoma oncogene					Fos	14281	-0.0653492
1452153_at	F-box protein 18					Fbxo18	50755	0.00864015
1421731_a_at	flap structure specific endonuclease 1					Fen1	14156	-0.310944
1436454_x_at	flap structure specific endonuclease 1					Fen1	14156	-0.17886
1453169_a_at	general transcription factor II H, polypeptide 1					Gtf2h1	14884	-0.0595971
1450701_a_at	general transcription factor II H, polypeptide 2					Gtf2h2	23894	0.370733
1457818_at	General transcription factor II H, polypeptide 2					Gtf2h2	23894	0.542523
1417093_a_at	general transcription factor II H, polypeptide 4					Gtf2h4	14885	-0.0905383
1437163_x_at	general transcription factor II H, polypeptide 4					Gtf2h4	14885	0.146231
1448585_at	general transcription factor II H, polypeptide 4					Gtf2h4	14885	0.0708957
1437368_at	general transcription factor II H, polypeptide 4 /// similar to general transcription factor II H, polypeptide 4					Gtf2h4 /// LOC640308	14885 /// 640308	0.184934
1454092_a_at	general transcription factor IIH, polypeptide 3					Gtf2h3	209357	0.142662
1428906_at	general transcription factor IIH, polypeptide 5					Gtf2h5	66467	0.342412
1452955_at	general transcription factor IIH, polypeptide 5					Gtf2h5	66467	0.34341
1454082_a_at	GIY-YIG domain containing 2					Giyd2	75764	-0.0701661
1449519_at	growth arrest and DNA-damage-inducible 45 alpha					Gadd45a	13197	-0.303852
1453851_a_at	growth arrest and DNA-damage-inducible 45 gamma					Gadd45g	23882	0.207665
1416746_at	H2A histone family, member X					H2afx	15270	0.00359845
1452388_at	heat shock protein 1A					Hspa1a	193740	-0.356055
1427126_at	heat shock protein 1B					Hspa1b	15511	-0.193904
1427127_x_at	heat shock protein 1B					Hspa1b	15511	-0.145568
1452318_a_at	heat shock protein 1B					Hspa1b	15511	-0.170271
1438307_at	High mobility group box 2					Hmgb2	97165	-0.220291
1437313_x_at	high mobility group box 2 /// high mobility group box 2 /// high mobility group box 2					Hmgb2 /// LOC678110 /// LOC678341	678110 /// 678341 /// 97165	-0.486644
1452534_a_at	high mobility group box 2 /// similar to High mobility group protein 2 (HMG-2) /// high mobility group box 2 /// high mobility group box 2					Hmgb2 /// LOC433785 /// LOC678110 /// LOC678341	433785 /// 678110 /// 678341 /// 97165	-0.546592
1418308_at	Hus1 homolog (S. pombe)					Hus1	15574	-0.298552
1425366_a_at	Hus1 homolog (S. pombe)					Hus1	15574	-0.228903
1455271_at	hypothetical protein LOC620695					LOC620695	620695	0.0312815
1456206_at	Hypothetical protein LOC620695					LOC620695	620695	-0.0188538
1421016_at	immunoglobulin mu binding protein 2					Ighmbp2	20589	-0.278674
1441825_x_at	Immunoglobulin mu binding protein 2					Ighmbp2	20589	-0.21657
1450091_at	immunoglobulin mu binding protein 2					Ighmbp2	20589	-0.110998
1450092_at	immunoglobulin mu binding protein 2					Ighmbp2	20589	-0.226064
1443503_at	inositol hexaphosphate kinase 3					Ihpk3	271424	-0.0607382
1431043_at	kelch repeat and BTB (POZ) domain containing 5					Kbtbd5	72330	-0.25501
1459446_at	leucine rich repeat containing 41					Lrrc41	230654	-0.20107
1416641_at	ligase I, DNA, ATP-dependent					Lig1	16881	-0.487378
1423419_at	ligase III, DNA, ATP-dependent					Lig3	16882	-0.186275
1425865_a_at	ligase III, DNA, ATP-dependent					Lig3	16882	-0.216843
1431715_a_at	ligase III, DNA, ATP-dependent					Lig3	16882	-0.166843
1437198_at	ligase III, DNA, ATP-dependent					Lig3	16882	-0.193263
1453986_at	ligase III, DNA, ATP-dependent					Lig3	16882	-0.0636074
1439487_at	ligase IV, DNA, ATP-dependent					Lig4	319583	-0.0764649
1434837_at	mediator of DNA damage checkpoint 1					Mdc1	240087	-0.451661
1416748_a_at	meiotic recombination 11 homolog A (S. cerevisiae)					Mre11a	17535	-0.272447
1441990_at	meiotic recombination 11 homolog A (S. cerevisiae)					Mre11a	17535	-0.193775
1458509_at	Meiotic recombination 11 homolog A (S. cerevisiae)					Mre11a	17535	-0.270679
1432177_a_at	menage a trois 1					Mnat1	17420	-0.242371
1449490_at	methyl-CpG binding domain protein 4					Mbd4	17193	-0.0848831
1457708_at	methyl-CpG binding domain protein 4					Mbd4	17193	-0.0276328
1417967_at	MMS19 (MET18 S. cerevisiae)-like					Mms19l	72199	-0.319696
1431815_a_at	MMS19 (MET18 S. cerevisiae)-like					Mms19l	72199	-0.0768953
1458646_at	MMS19 (MET18 S. cerevisiae)-like					Mms19l	72199	0.00555107
1431885_a_at	MUS81 endonuclease homolog (yeast)					Mus81	71711	-0.0741422
1450432_s_at	MUS81 endonuclease homolog (yeast)					Mus81	71711	-0.0779476
1417360_at	mutL homolog 1 (E. coli)					Mlh1	17350	0.0573169
1426052_at	mutL homolog 3 (E coli)					Mlh3	217716	0.339124
1416988_at	mutS homolog 2 (E. coli)					Msh2	17685	-0.392454
1447888_x_at	mutS homolog 2 (E. coli)					Msh2	17685	0.0739725
1422261_a_at	mutS homolog 3 (E. coli)					Msh3	17686	-0.0190704
1424166_at	mutS homolog 3 (E. coli)					Msh3	17686	0.0701345
1430643_at	mutS homolog 3 (E. coli)					Msh3	17686	-0.00738914
1446511_at	mutS homolog 3 (E. coli)					Msh3	17686	-0.0931613
1419511_at	mutS homolog 4 (E. coli)					Msh4	55993	-0.197217
1430771_a_at	mutS homolog 5 (E. coli)					Msh5	17687	-0.212766
1449537_at	mutS homolog 5 (E. coli)					Msh5	17687	-0.206423
1416915_at	mutS homolog 6 (E. coli)					Msh6	17688	-0.399532
1422816_a_at	mutY homolog (E. coli)					Mutyh	70603	-0.537436
1427203_at	myosin XVB					Myo15b	217328	-0.173724
1435979_a_at	myosin XVB					Myo15b	217328	-0.17802
1452871_at	nei endonuclease VIII-like 1 (E. coli)					Neil1	72774	0.16327
1424060_at	nei like 3 (E. coli)					Neil3	234258	-0.30026
1440633_at	nei like 3 (E. coli)					Neil3	234258	-0.284271
1440263_at	neural regeneration protein					Nrp	654309	-0.491404
1445983_at	NF-kappaB repressing factor					Nkrf	77286	-0.110411
1448746_at	nibrin					Nbn	27354	-0.248158
1417571_at	N-methylpurine-DNA glycosylase					Mpg	268395	0.00674945
1417572_at	N-methylpurine-DNA glycosylase					Mpg	268395	0.0769945
1442302_at	N-methylpurine-DNA glycosylase					Mpg	268395	-0.163155
1425651_at	nonhomologous end-joining factor 1					Nhej1	75570	0.261971
1429098_s_at	nonhomologous end-joining factor 1					Nhej1	75570	-0.238027
1415820_x_at	non-POU-domain-containing, octamer binding protein					Nono	53610	-0.0296693
1431239_at	non-POU-domain-containing, octamer binding protein					Nono	53610	-0.13202
1448103_s_at	non-POU-domain-containing, octamer binding protein					Nono	53610	-0.0406556
1447160_at	non-POU-domain-containing, octamer binding protein /// hypothetical gene supported by AK004830; NM_023144					Nono /// LOC382354	382354 /// 53610	0.128585
1419433_at	nth (endonuclease III)-like 1 (E.coli)					Nthl1	18207	0.0960237
1423374_at	nuclear receptor coactivator 6					Ncoa6	56406	-0.382719
1449349_at	nudix (nucleoside diphosphate linked moiety X)-type motif 1					Nudt1	17766	0.0473709
1421309_at	O-6-methylguanine-DNA methyltransferase					Mgmt	17314	0.315553
1419620_at	pituitary tumor-transforming 1					Pttg1	30939	-0.40736
1424105_a_at	pituitary tumor-transforming 1					Pttg1	30939	-0.0703543
1438390_s_at	pituitary tumor-transforming 1					Pttg1	30939	-0.186251
1422502_at	poly (ADP-ribose) polymerase family, member 1					Parp1	11545	-0.215735
1422503_s_at	poly (ADP-ribose) polymerase family, member 1					Parp1	11545	-0.164691
1435368_a_at	poly (ADP-ribose) polymerase family, member 1					Parp1	11545	-0.030154
1443573_at	poly (ADP-ribose) polymerase family, member 1					Parp1	11545	-0.169236
1417800_at	poly (ADP-ribose) polymerase family, member 2					Parp2	11546	-0.401641
1426210_x_at	poly (ADP-ribose) polymerase family, member 3					Parp3	235587	-0.222724
1445888_x_at	poly (ADP-ribose) polymerase family, member 3					Parp3	235587	-0.0970432
1451969_s_at	poly (ADP-ribose) polymerase family, member 3					Parp3	235587	-0.111499
1438003_at	polymerase (DNA directed) sigma					Pols	210106	-0.0371057
1438004_at	polymerase (DNA directed) sigma					Pols	210106	0.345566
1419397_at	polymerase (DNA directed), alpha 1					Pola1	18968	-0.394009
1456285_at	Polymerase (DNA directed), alpha 1					Pola1	18968	0.239555
1459319_at	Polymerase (DNA directed), alpha 1					Pola1	18968	0.121424
1459963_at	Polymerase (DNA directed), alpha 1					Pola1	18968	0.0525034
1425794_at	polymerase (DNA directed), alpha 2					Pola2	18969	-0.053015
1448369_at	polymerase (DNA directed), alpha 2					Pola2	18969	-0.499847
1456713_at	polymerase (DNA directed), alpha 2					Pola2	18969	0.0501747
1425371_at	polymerase (DNA directed), beta					Polb	18970	-0.0127491
1434229_a_at	polymerase (DNA directed), beta					Polb	18970	-0.0818592
1434230_at	polymerase (DNA directed), beta /// RIKEN cDNA A430088C08 gene					Polb /// A430088C08Rik	18970 /// 320892	-0.0586143
1448187_at	polymerase (DNA directed), delta 1, catalytic subunit					Pold1	18971	-0.546745
1456055_x_at	polymerase (DNA directed), delta 1, catalytic subunit					Pold1	18971	-0.435329
1448277_at	polymerase (DNA directed), delta 2, regulatory subunit					Pold2	18972	-0.37033
1441854_at	Polymerase (DNA directed), epsilon					Pole	18973	0.0474324
1448650_a_at	polymerase (DNA directed), epsilon					Pole	18973	-0.455678
1427094_at	polymerase (DNA directed), epsilon 2 (p59 subunit)					Pole2	18974	-0.425809
1431440_at	polymerase (DNA directed), epsilon 2 (p59 subunit)					Pole2	18974	-0.0796219
1421015_s_at	polymerase (DNA directed), epsilon 3 (p17 subunit)					Pole3	59001	-0.190271
1420988_at	polymerase (DNA directed), eta (RAD 30 related)					Polh	80905	0.0195194
1450075_at	polymerase (DNA directed), eta (RAD 30 related)					Polh	80905	0.0311465
1423272_at	polymerase (DNA directed), gamma					Polg	18975	-0.286037
1423273_at	polymerase (DNA directed), gamma					Polg	18975	-0.144174
1437564_at	polymerase (DNA directed), gamma					Polg	18975	-0.193313
1450816_at	polymerase (DNA directed), gamma 2, accessory subunit					Polg2	50776	-0.00229642
1449098_a_at	polymerase (DNA directed), iota					Poli	26447	-0.0338194
1419501_at	polymerase (DNA directed), kappa					Polk	27015	-0.43993
1449483_at	polymerase (DNA directed), kappa					Polk	27015	-0.204146
1449352_at	polymerase (DNA directed), lambda					Poll	56626	-0.198007
1417249_at	polymerase (DNA directed), mu					Polm	54125	-0.324279
1453551_at	polymerase (DNA directed), theta					Polq	77782	-0.00683741
1426838_at	polymerase (DNA-directed), delta 3, accessory subunit					Pold3	67967	-0.359953
1426839_at	polymerase (DNA-directed), delta 3, accessory subunit					Pold3	67967	-0.30861
1443733_x_at	polymerase (DNA-directed), delta 3, accessory subunit					Pold3	67967	-0.258015
1459647_at	Polymerase (DNA-directed), delta 3, accessory subunit					Pold3	67967	-0.0505046
1427885_at	polymerase (DNA-directed), delta 4					Pold4	69745	-0.061254
1422732_at	polymerase (DNA-directed), delta interacting protein 2					Poldip2	67811	0.117909
1450727_a_at	polymerase (DNA-directed), delta interacting protein 2					Poldip2	67811	0.16963
1434176_x_at	polymerase (DNA-directed), delta interacting protein 3					Poldip3	73826	-0.112093
1437335_x_at	polymerase (DNA-directed), delta interacting protein 3					Poldip3	73826	-0.0958575
1437837_x_at	polymerase (DNA-directed), delta interacting protein 3					Poldip3	73826	0.0332544
1440022_at	polymerase (DNA-directed), delta interacting protein 3					Poldip3	73826	-0.252832
1452709_at	polymerase (DNA-directed), delta interacting protein 3					Poldip3	73826	-0.0772796
1455788_x_at	Polymerase (DNA-directed), delta interacting protein 3					Poldip3	73826	0.0123827
1423371_at	polymerase (DNA-directed), epsilon 4 (p12 subunit)					Pole4	66979	0.234957
1423372_at	polymerase (DNA-directed), epsilon 4 (p12 subunit)					Pole4	66979	0.137522
1432286_at	polymerase (DNA-directed), epsilon 4 (p12 subunit)					Pole4	66979	0.100052
1444739_at	Polymerase (DNA-directed), epsilon 4 (p12 subunit)					Pole4	66979	0.0707334
1419058_at	polymerase (RNA) I polypeptide E					Polr1e	64424	-0.199324
1435057_x_at	polymerase (RNA) I polypeptide E					Polr1e	64424	-0.163338
1422311_a_at	polymerase (RNA) II (DNA directed) polypeptide A					Polr2a	20020	-0.230578
1426242_at	polymerase (RNA) II (DNA directed) polypeptide A					Polr2a	20020	-0.437641
1458710_at	Polymerase (RNA) II (DNA directed) polypeptide A					Polr2a	20020	-0.469171
1433552_a_at	polymerase (RNA) II (DNA directed) polypeptide B					Polr2b	231329	0.238032
1416341_at	polymerase (RNA) II (DNA directed) polypeptide C					Polr2c	20021	-0.206287
1424258_at	polymerase (RNA) II (DNA directed) polypeptide D					Polr2d	69241	-0.251403
1417138_s_at	polymerase (RNA) II (DNA directed) polypeptide E					Polr2e	66420	-0.238002
1451093_at	polymerase (RNA) II (DNA directed) polypeptide E					Polr2e	66420	0.251712
1458326_at	polymerase (RNA) II (DNA directed) polypeptide E					Polr2e	66420	-0.0903419
1415754_at	polymerase (RNA) II (DNA directed) polypeptide F					Polr2f	69833	-0.0338184
1427402_at	polymerase (RNA) II (DNA directed) polypeptide F					Polr2f	69833	-0.097161
1416270_at	polymerase (RNA) II (DNA directed) polypeptide G					Polr2g	67710	0.165994
1424473_at	polymerase (RNA) II (DNA directed) polypeptide H					Polr2h	245841	0.117453
1428494_a_at	polymerase (RNA) II (DNA directed) polypeptide I					Polr2i	69920	0.0828575
1456932_at	Polymerase (RNA) II (DNA directed) polypeptide I					Polr2i	69920	0.0362612
1417720_at	polymerase (RNA) II (DNA directed) polypeptide J					Polr2j	20022	0.203913
1440065_at	Polymerase (RNA) II (DNA directed) polypeptide J					Polr2j	20022	-0.0560148
1452596_at	polymerase (RNA) II (DNA directed) polypeptide K					Polr2k	17749	0.375584
1428296_at	polymerase (RNA) II (DNA directed) polypeptide L					Polr2l	66491	0.129115
1434453_at	polymerase (RNA) III (DNA directed) polypeptide A					Polr3a	218832	0.217193
1437525_a_at	polymerase (RNA) III (DNA directed) polypeptide A					Polr3a	218832	0.169854
1444310_at	polymerase (RNA) III (DNA directed) polypeptide A					Polr3a	218832	-0.0827648
1443466_s_at	polymerase (RNA) III (DNA directed) polypeptide B					Polr3b	70428	-0.0612027
1443494_at	polymerase (RNA) III (DNA directed) polypeptide B					Polr3b	70428	0.0158727
1452949_at	polymerase (RNA) III (DNA directed) polypeptide B					Polr3b	70428	-0.573416
1457345_at	Polymerase (RNA) III (DNA directed) polypeptide B					Polr3b	70428	-0.223451
1451658_a_at	polymerase (RNA) III (DNA directed) polypeptide C					Polr3c	74414	-0.292041
1453256_at	polymerase (RNA) III (DNA directed) polypeptide C					Polr3c	74414	-0.511786
1456803_at	Polymerase (RNA) III (DNA directed) polypeptide C					Polr3c	74414	-0.435885
1424565_at	polymerase (RNA) III (DNA directed) polypeptide D					Polr3d	67065	-0.339174
1424566_s_at	polymerase (RNA) III (DNA directed) polypeptide D					Polr3d	67065	-0.313764
1429456_a_at	polymerase (RNA) III (DNA directed) polypeptide E					Polr3e	26939	0.0171622
1453147_at	polymerase (RNA) III (DNA directed) polypeptide E					Polr3e	26939	0.270839
1429686_at	polymerase (RNA) III (DNA directed) polypeptide F					Polr3f	70408	0.313484
1430328_at	polymerase (RNA) III (DNA directed) polypeptide F					Polr3f	70408	0.17797
1431999_at	polymerase (RNA) III (DNA directed) polypeptide F					Polr3f	70408	0.229555
1439075_at	polymerase (RNA) III (DNA directed) polypeptide F					Polr3f	70408	0.113737
1451773_s_at	polymerase (RNA) III (DNA directed) polypeptide F					Polr3f	70408	0.196849
1449155_at	polymerase (RNA) III (DNA directed) polypeptide G					Polr3g	67486	0.115638
1451364_at	polymerase (RNA) III (DNA directed) polypeptide G like					Polr3gl	69870	-0.744487
1424227_at	polymerase (RNA) III (DNA directed) polypeptide H					Polr3h	78929	0.333506
1424228_at	polymerase (RNA) III (DNA directed) polypeptide H					Polr3h	78929	0.667646
1442102_at	Polymerase (RNA) III (DNA directed) polypeptide H					Polr3h	78929	0.175007
1422752_at	polymerase (RNA) III (DNA directed) polypeptide K					Polr3k	67005	0.142981
1422753_a_at	polymerase (RNA) III (DNA directed) polypeptide K					Polr3k	67005	0.108755
1439266_a_at	polymerase (RNA) III (DNA directed) polypeptide K					Polr3k	67005	0.0148398
1440735_at	polymerase (RNA) III (DNA directed) polypeptide K					Polr3k	67005	0.193789
1450737_at	polymerase (RNA) III (DNA directed) polypeptide K					Polr3k	67005	0.398196
1456731_x_at	Polymerase (RNA) III (DNA directed) polypeptide K					Polr3k	67005	0.0231229
1437377_a_at	polymerase (RNA) mitochondrial (DNA directed)					Polrmt	216151	0.129718
1452835_a_at	polymerase (RNA) mitochondrial (DNA directed)					Polrmt	216151	-0.086397
1421431_at	polymerase I and transcript release factor					Ptrf	19285	-0.328999
1424130_a_at	polymerase I and transcript release factor					Ptrf	19285	-0.461995
1453891_at	polymerase I and transcript release factor					Ptrf	19285	-0.20715
1416378_at	polynucleotide kinase 3'- phosphatase					Pnkp	59047	-0.0176769
1438071_at	postmeiotic segregation increased 1 (S. cerevisiae)					Pms1	227099	0.214153
1444553_at	Postmeiotic segregation increased 1 (S. cerevisiae)					Pms1	227099	-0.0974164
1423539_at	postmeiotic segregation increased 2 (S. cerevisiae)					Pms2	18861	-0.0355266
1432421_at	postmeiotic segregation increased 2 (S. cerevisiae)					Pms2	18861	0.0946366
1436273_at	postmeiotic segregation increased 2 (S. cerevisiae)					Pms2	18861	0.359119
1424131_at	procollagen, type VI, alpha 3 /// similar to alpha 3 type VI collagen isoform 1 precursor					Col6a3 /// LOC674521	12835 /// 674521	-0.497371
1417947_at	proliferating cell nuclear antigen					Pcna	18538	-0.483656
1451576_at	protein kinase, DNA activated, catalytic polypeptide					Prkdc	19090	-0.216105
1419839_x_at	PRP19/PSO4 pre-mRNA processing factor 19 homolog (S. cerevisiae)					Prpf19	28000	0.153084
1449635_at	PRP19/PSO4 pre-mRNA processing factor 19 homolog (S. cerevisiae)					Prpf19	28000	0.128835
1456531_x_at	PRP19/PSO4 pre-mRNA processing factor 19 homolog (S. cerevisiae)					Prpf19	28000	0.0279891
1460633_at	PRP19/PSO4 pre-mRNA processing factor 19 homolog (S. cerevisiae)					Prpf19	28000	-0.0781299
1426631_at	pseudouridylate synthase 7 homolog (S. cerevisiae)					Pus7	78697	-0.0135409
1439473_at	Pseudouridylate synthase 7 homolog (S. cerevisiae)					Pus7	78697	0.101932
1443241_at	Pseudouridylate synthase 7 homolog (S. cerevisiae)					Pus7	78697	0.356775
1439955_at	PTC7 protein phosphatase homolog (S. cerevisiae)					Pptc7	320717	-0.0647065
1448414_at	RAD1 homolog (S. pombe)					Rad1	19355	0.259293
1448762_at	RAD17 homolog (S. pombe)					Rad17	19356	-0.338075
1423318_at	RAD18 homolog (S. cerevisiae)					Rad18	58186	-0.216285
1435826_at	RAD18 homolog (S. cerevisiae)					Rad18	58186	-0.0919281
1443954_at	RAD18 homolog (S. cerevisiae)					Rad18	58186	-0.287601
1451928_a_at	RAD18 homolog (S. cerevisiae)					Rad18	58186	-0.320085
1416161_at	RAD21 homolog (S. pombe)					Rad21	19357	-0.0921998
1416162_at	RAD21 homolog (S. pombe)					Rad21	19357	-0.437506
1455938_x_at	RAD21 homolog (S. pombe)					Rad21	19357	-0.132186
1422964_at	RAD23a homolog (S. cerevisiae)					Rad23a	19358	-0.120062
1437697_at	RAD23a homolog (S. cerevisiae)					Rad23a	19358	0.338987
1453623_a_at	RAD23a homolog (S. cerevisiae)					Rad23a	19358	-0.0539283
1455391_at	RAD23a homolog (S. cerevisiae)					Rad23a	19358	-0.3605
1424222_s_at	RAD23b homolog (S. cerevisiae)					Rad23b	19359	-0.134394
1450903_at	RAD23b homolog (S. cerevisiae)					Rad23b	19359	0.178257
1455420_at	RAD23b homolog (S. cerevisiae)					Rad23b	19359	0.534682
1456822_at	RAD23b homolog (S. cerevisiae)					Rad23b	19359	0.22524
1422630_at	RAD50 homolog (S. cerevisiae)					Rad50	19360	-0.417403
1425939_at	RAD50 homolog (S. cerevisiae)					Rad50	19360	0.190443
1458970_at	RAD50 homolog (S. cerevisiae)					Rad50	19360	0.200267
1431147_at	RAD50 interactor 1					Rint1	72772	-0.013561
1456394_at	RAD50 interactor 1					Rint1	72772	0.249959
1417938_at	RAD51 associated protein 1					Rad51ap1	19362	-0.4745
1417939_at	RAD51 associated protein 1					Rad51ap1	19362	-0.247174
1417940_s_at	RAD51 associated protein 1					Rad51ap1	19362	-0.264357
1448899_s_at	RAD51 associated protein 1					Rad51ap1	19362	-0.337078
1418281_at	RAD51 homolog (S. cerevisiae)					Rad51	19361	-0.458508
1423026_at	Rad51 homolog c (S. cerevisiae)					Rad51c	114714	-0.195118
1438453_at	Rad51 homolog c (S. cerevisiae)					Rad51c	114714	-0.358589
1421430_at	RAD51-like 1 (S. cerevisiae)					Rad51l1	19363	-0.251906
1430486_at	RAD51-like 1 (S. cerevisiae)					Rad51l1	19363	0.124336
1439301_at	RAD51-like 1 (S. cerevisiae)					Rad51l1	19363	-0.38297
1442771_at	RAD51-like 1 (S. cerevisiae)					Rad51l1	19363	-0.284978
1446423_at	RAD51-like 1 (S. cerevisiae)					Rad51l1	19363	-0.174176
1447108_at	RAD51-like 1 (S. cerevisiae)					Rad51l1	19363	-0.159707
1459193_at	RAD51-like 1 (S. cerevisiae)					Rad51l1	19363	-0.195442
1422770_at	RAD51-like 3 (S. cerevisiae)					Rad51l3	19364	-0.0855939
1425944_a_at	RAD51-like 3 (S. cerevisiae)					Rad51l3	19364	0.144035
1442803_at	RAD51-like 3 (S. cerevisiae)					Rad51l3	19364	-0.0895612
1443891_at	RAD51-like 3 (S. cerevisiae)					Rad51l3	19364	-0.25998
1416602_a_at	RAD52 homolog (S. cerevisiae)					Rad52	19365	-0.221794
1426296_at	RAD52 homolog (S. cerevisiae)					Rad52	19365	-0.149745
1417661_at	RAD52 motif 1					Rdm1	66599	-0.36871
1423123_at	RAD54 like (S. cerevisiae)					Rad54l	19366	-0.214481
1423124_x_at	RAD54 like (S. cerevisiae)					Rad54l	19366	-0.157019
1450862_at	RAD54 like (S. cerevisiae)					Rad54l	19366	-0.39157
1453926_at	RAD54 like (S. cerevisiae)					Rad54l	19366	-0.00594267
1423485_at	Rad54 like 2 (S. cerevisiae)					Rad54l2	81000	0.138788
1418404_at	RAD9 homolog (S. pombe)					Rad9	19367	0.0440148
1425800_at	RAD9 homolog B (S. cerevisiae)					Rad9b	231724	-0.14877
1418339_at	RecQ protein-like					Recql	19691	-0.382756
1425798_a_at	RecQ protein-like					Recql	19691	-0.316434
1436371_at	RecQ protein-like					Recql	19691	0.353877
1439047_s_at	RecQ protein-like					Recql	19691	-0.31316
1447198_at	RecQ protein-like					Recql	19691	-0.171195
1422922_at	RecQ protein-like 4					Recql4	79456	-0.293227
1421235_s_at	RecQ protein-like 5					Recql5	170472	-0.158386
1441537_at	RecQ protein-like 5					Recql5	170472	-0.062217
1452917_at	replication factor C (activator 1) 5					Rfc5	72151	0.150717
1423293_at	replication protein A1					Rpa1	68275	-0.290902
1437309_a_at	replication protein A1					Rpa1	68275	-0.320535
1441240_at	Replication protein A1					Rpa1	68275	-0.179792
1416433_at	replication protein A2					Rpa2	19891	-0.319983
1454011_a_at	replication protein A2					Rpa2	19891	-0.363648
1448938_at	replication protein A3					Rpa3	68240	-0.124871
1434892_x_at	retinoblastoma binding protein 4					Rbbp4	19646	0.129664
1454791_a_at	retinoblastoma binding protein 4					Rbbp4	19646	0.00389634
1454875_a_at	retinoblastoma binding protein 4					Rbbp4	19646	0.209247
1456260_at	retinoblastoma binding protein 4					Rbbp4	19646	0.0436748
1422624_at	REV1 homolog (S. cerevisiae)					Rev1	56210	-0.106025
1424632_a_at	REV3-like, catalytic subunit of DNA polymerase zeta RAD54 like (S. cerevisiae)					Rev3l	19714	-0.184909
1426194_x_at	REV3-like, catalytic subunit of DNA polymerase zeta RAD54 like (S. cerevisiae)					Rev3l	19714	-0.0112322
1451960_a_at	REV3-like, catalytic subunit of DNA polymerase zeta RAD54 like (S. cerevisiae)					Rev3l	19714	-0.245241
1433773_at	ribonucleotide reductase M2 B (TP53 inducible)					Rrm2b	382985	-0.0954474
1437221_at	ribonucleotide reductase M2 B (TP53 inducible)					Rrm2b	382985	0.0404769
1437222_x_at	ribonucleotide reductase M2 B (TP53 inducible)					Rrm2b	382985	0.21637
1437476_at	ribonucleotide reductase M2 B (TP53 inducible)					Rrm2b	382985	-0.0491582
1424928_at	RIKEN cDNA 2210018M11 gene					2210018M11Rik	233545	-0.382887
1430028_at	RIKEN cDNA 2210018M11 gene					2210018M11Rik	233545	-0.0564453
1443424_at	RIKEN cDNA 2210018M11 gene					2210018M11Rik	233545	0.111182
1458217_s_at	RIKEN cDNA 2210018M11 gene					2210018M11Rik	233545	0.049994
1429835_at	RIKEN cDNA 2310033E01 gene					2310033E01Rik	641361	-0.103498
1428539_at	RIKEN cDNA 2610207I05 gene					2610207I05Rik	233789	-0.14755
1442925_at	RIKEN cDNA 2610207I05 gene					2610207I05Rik	233789	-0.00973894
1455657_at	RIKEN cDNA 2610207I05 gene					2610207I05Rik	233789	-0.447589
1457262_at	RIKEN cDNA 2610207I05 gene					2610207I05Rik	233789	-0.0791856
1453423_at	RIKEN cDNA 4933409L14 gene					4933409L14Rik	67551	-0.201296
1436654_at	RIKEN cDNA 5830483C08 gene					5830483C08Rik	209334	-0.236813
1446309_at	RIKEN cDNA 5830483C08 gene					5830483C08Rik	209334	-0.282748
1458373_at	RIKEN cDNA 5830483C08 gene					5830483C08Rik	209334	-0.102831
1434321_at	RIKEN cDNA 6620401K05 gene					6620401K05Rik	235610	0.241173
1439840_at	RIKEN cDNA A430088C08 gene					A430088C08Rik	320892	0.104752
1437764_at	RIKEN cDNA A730011L01 gene					A730011L01Rik	338371	-0.160647
1454779_s_at	RIKEN cDNA C230052I12 gene					C230052I12Rik	101831	-0.430865
1434734_at	RIKEN cDNA E130016E03 gene					E130016E03Rik	623474	-0.212207
1443318_at	RIKEN cDNA E130016E03 gene					E130016E03Rik	623474	0.138451
1447488_at	RIKEN cDNA E130016E03 gene					E130016E03Rik	623474	-0.0796786
1456674_at	RIKEN cDNA E130016E03 gene					E130016E03Rik	623474	0.711791
1436457_at	RIKEN cDNA F830028O17 gene					F830028O17Rik	320071	-0.178707
1416577_a_at	ring-box 1					Rbx1	56438	0.176144
1416578_at	ring-box 1					Rbx1	56438	0.374714
1438623_x_at	ring-box 1					Rbx1	56438	0.30491
1440061_at	ring-box 1					Rbx1	56438	-0.193008
1447793_x_at	Ring-box 1					Rbx1	56438	0.40194
1448387_at	ring-box 1					Rbx1	56438	-0.0110939
1423740_a_at	RNA binding motif protein 10					Rbm10	236732	0.0411714
1423741_at	RNA binding motif protein 10					Rbm10	236732	-0.0492146
1423742_at	RNA binding motif protein 10					Rbm10	236732	-0.119381
1458765_at	RNA binding motif protein 10					Rbm10	236732	-0.16174
1436979_x_at	RNA binding motif protein 14					Rbm14	56275	-0.14796
1437032_x_at	RNA binding motif protein 14					Rbm14	56275	-0.24308
1443033_at	RNA binding motif protein 14					Rbm14	56275	-0.257854
1450569_a_at	RNA binding motif protein 14					Rbm14	56275	-0.29183
1452003_at	RNA binding motif protein 14					Rbm14	56275	-0.16002
1456566_x_at	RNA binding motif protein 14					Rbm14	56275	-0.135241
1422482_at	RuvB-like protein 2					Ruvbl2	20174	-0.414581
1449511_a_at	single stranded DNA binding protein 4					Ssbp4	76900	-0.0236484
1428763_at	single-strand selective monofunctional uracil DNA glycosylase					Smug1	71726	0.291333
1427965_at	single-stranded DNA binding protein 1					Ssbp1	381760	0.0109249
1430294_at	single-stranded DNA binding protein 1					Ssbp1	381760	0.361095
1444053_at	single-stranded DNA binding protein 1					Ssbp1	381760	0.362507
1452616_s_at	single-stranded DNA binding protein 1					Ssbp1	381760	0.0353329
1452617_at	single-stranded DNA binding protein 1					Ssbp1	381760	-0.00230964
1429951_at	single-stranded DNA binding protein 2					Ssbp2	66970	0.0231515
1438423_at	single-stranded DNA binding protein 2					Ssbp2	66970	0.409019
1449815_a_at	single-stranded DNA binding protein 2					Ssbp2	66970	0.0694444
1451542_at	single-stranded DNA binding protein 2					Ssbp2	66970	0.220117
1425940_a_at	single-stranded DNA binding protein 3					Ssbp3	72475	0.0869578
1427917_s_at	single-stranded DNA binding protein 3					Ssbp3	72475	0.256093
1439136_at	Single-stranded DNA binding protein 3					Ssbp3	72475	-0.0215911
1443554_at	Single-stranded DNA binding protein 3					Ssbp3	72475	-0.259663
1457560_at	Single-stranded DNA binding protein 3					Ssbp3	72475	-0.153028
1458749_at	Single-stranded DNA binding protein 3					Ssbp3	72475	0.229037
1438289_a_at	SMT3 suppressor of mif two 3 homolog 1 (yeast)					Sumo1	22218	-0.213951
1444557_at	SMT3 suppressor of mif two 3 homolog 1 (yeast)					Sumo1	22218	-0.0329508
1451005_at	SMT3 suppressor of mif two 3 homolog 1 (yeast)					Sumo1	22218	-0.172968
1456349_x_at	SMT3 suppressor of mif two 3 homolog 1 (yeast)					Sumo1	22218	-0.369632
1423795_at	splicing factor proline/glutamine rich (polypyrimidine tract binding protein associated)					Sfpq	71514	-0.148538
1423796_at	splicing factor proline/glutamine rich (polypyrimidine tract binding protein associated)					Sfpq	71514	0.27606
1436898_at	splicing factor proline/glutamine rich (polypyrimidine tract binding protein associated)					Sfpq	71514	-0.0117249
1438458_a_at	splicing factor proline/glutamine rich (polypyrimidine tract binding protein associated)					Sfpq	71514	-0.341557
1438459_x_at	splicing factor proline/glutamine rich (polypyrimidine tract binding protein associated)					Sfpq	71514	-0.269738
1439058_at	splicing factor proline/glutamine rich (polypyrimidine tract binding protein associated)					Sfpq	71514	0.0985769
1417021_a_at	sporulation protein, meiosis-specific, SPO11 homolog (S. cerevisiae) /// similar to Meiotic recombination protein SPO11					Spo11 /// LOC675982	26972 /// 675982	-0.211047
1419092_a_at	STE20-like kinase (yeast)					Slk	20874	-0.181921
1425977_a_at	STE20-like kinase (yeast)					Slk	20874	-0.116574
1433999_at	STE20-like kinase (yeast)					Slk	20874	0.106682
1443815_x_at	STE20-like kinase (yeast)					Slk	20874	0.628118
1449336_a_at	STE20-like kinase (yeast)					Slk	20874	-0.539287
1450950_at	structural maintenace of chromosomes 3					Smc3	13006	-0.35787
1450951_at	structural maintenace of chromosomes 3					Smc3	13006	-0.0575616
1417830_at	structural maintenance of chromosomes 1A					Smc1a	24061	-0.0324781
1417831_at	structural maintenance of chromosomes 1A					Smc1a	24061	0.102077
1417832_at	structural maintenance of chromosomes 1A					Smc1a	24061	0.137035
1426788_a_at	structure specific recognition protein 1					Ssrp1	20833	-0.337084
1426789_s_at	structure specific recognition protein 1					Ssrp1	20833	-0.459393
1426790_at	structure specific recognition protein 1					Ssrp1	20833	-0.440884
1419741_at	suppressor of Ty 16 homolog (S. cerevisiae)					Supt16h	114741	-0.000199634
1449578_at	suppressor of Ty 16 homolog (S. cerevisiae)					Supt16h	114741	0.0915096
1456449_at	Suppressor of Ty 16 homolog (S. cerevisiae)					Supt16h	114741	-0.0140914
1426804_at	SWI/SNF related, matrix associated, actin dependent regulator of chromatin, subfamily a, member 4					Smarca4	20586	-0.369325
1426805_at	SWI/SNF related, matrix associated, actin dependent regulator of chromatin, subfamily a, member 4					Smarca4	20586	-0.459609
1442443_at	Syncoilin					Sync	68828	-0.0129704
1450254_at	telomerase reverse transcriptase					Tert	21752	-0.0402275
1456941_at	telomerase reverse transcriptase					Tert	21752	0.314372
1418380_at	telomeric repeat binding factor 1					Terf1	21749	-0.331174
1431332_a_at	telomeric repeat binding factor 1					Terf1	21749	-0.342178
1443527_at	telomeric repeat binding factor 1					Terf1	21749	-0.318387
1421147_at	telomeric repeat binding factor 2					Terf2	21750	-0.300875
1455651_at	telomeric repeat binding factor 2					Terf2	21750	-0.0957877
1459650_at	telomeric repeat binding factor 2					Terf2	21750	-0.0268046
1450672_a_at	three prime repair exonuclease 1					Trex1	22040	0.0245409
1459618_at	Three prime repair exonuclease 1					Trex1	22040	-0.0641869
1449367_at	three prime repair exonuclease 2					Trex2	24102	-0.0830182
1427810_at	thymidylate synthase					Tyms	22171	0.0869637
1427811_at	thymidylate synthase					Tyms	22171	0.0398618
1438690_at	Thymidylate synthase					Tyms	22171	-0.32358
1442192_at	thymidylate synthase					Tyms	22171	-0.0247757
1424991_s_at	thymidylate synthase /// thymidylate synthase, pseudogene					Tyms /// Tyms-ps	22171 /// 22172	-0.180137
1416790_a_at	thymine DNA glycosylase /// predicted gene, EG545124 /// similar to G/T mismatch-specific thymine DNA glycosylase (C-JUN leucine zipper interactive protein JZA-3) /// similar to thymine DNA glycosylase isoform 2 /// similar to G/T mismatch-specific thymine DNA glycosylase (C-JUN leucine zipper interactive protein JZA-3)					Tdg /// EG545124 /// LOC624784 /// LOC670176 /// LOC672659	21665 /// 545124 /// 624784 /// 670176 /// 672659	0.238888
1435715_x_at	thymine DNA glycosylase /// predicted gene, EG545124 /// similar to G/T mismatch-specific thymine DNA glycosylase (C-JUN leucine zipper interactive protein JZA-3) /// similar to thymine DNA glycosylase isoform 2 /// similar to G/T mismatch-specific thymine DNA glycosylase (C-JUN leucine zipper interactive protein JZA-3)					Tdg /// EG545124 /// LOC624784 /// LOC670176 /// LOC672659	21665 /// 545124 /// 624784 /// 670176 /// 672659	0.155455
1448462_at	thymine DNA glycosylase /// predicted gene, EG545124 /// similar to G/T mismatch-specific thymine DNA glycosylase (C-JUN leucine zipper interactive protein JZA-3) /// similar to thymine DNA glycosylase isoform 2 /// similar to G/T mismatch-specific thymine DNA glycosylase (C-JUN leucine zipper interactive protein JZA-3)					Tdg /// EG545124 /// LOC624784 /// LOC670176 /// LOC672659	21665 /// 545124 /// 624784 /// 670176 /// 672659	0.189725
1452241_at	topoisomerase (DNA) II beta binding protein					Topbp1	235559	-0.442429
1458480_at	topoisomerase (DNA) II beta binding protein					Topbp1	235559	-0.00961286
1418597_at	topoisomerase (DNA) III alpha					Top3a	21975	-0.284649
1438387_x_at	topoisomerase (DNA) III beta					Top3b	21976	0.12729
1448173_a_at	topoisomerase (DNA) III beta					Top3b	21976	-0.267563
1456009_x_at	topoisomerase (DNA) III beta					Top3b	21976	-0.13739
1426956_a_at	transformation related protein 53 binding protein 1					Trp53bp1	27223	-0.101904
1426957_at	transformation related protein 53 binding protein 1					Trp53bp1	27223	-0.183769
1433659_at	Transformation related protein 53 binding protein 1					Trp53bp1	27223	-0.11676
1442316_x_at	transformation related protein 53 binding protein 1					Trp53bp1	27223	-0.095605
1446100_at	Transformation related protein 53 binding protein 1					Trp53bp1	27223	0.0228879
1457812_at	transformation related protein 53 binding protein 1					Trp53bp1	27223	-0.135779
1459131_at	Transformation related protein 53 binding protein 1					Trp53bp1	27223	0.283151
1417865_at	tumor necrosis factor, alpha-induced protein 1 (endothelial)					Tnfaip1	21927	-0.342017
1417866_at	tumor necrosis factor, alpha-induced protein 1 (endothelial)					Tnfaip1	21927	-0.231543
1448863_a_at	tumor necrosis factor, alpha-induced protein 1 (endothelial)					Tnfaip1	21927	-0.127501
1426492_at	tyrosyl-DNA phosphodiesterase 1					Tdp1	104884	-0.218178
1417983_a_at	ubiquitin-conjugating enzyme E2 variant 2					Ube2v2	70620	0.245448
1417984_at	ubiquitin-conjugating enzyme E2 variant 2					Ube2v2	70620	0.494741
1429131_at	ubiquitin-conjugating enzyme E2 variant 2					Ube2v2	70620	0.451275
1429132_at	ubiquitin-conjugating enzyme E2 variant 2					Ube2v2	70620	0.274523
1417609_at	ubiquitin-conjugating enzyme E2A, RAD6 homolog (S. cerevisiae)					Ube2a	22209	0.293102
1448772_at	ubiquitin-conjugating enzyme E2A, RAD6 homolog (S. cerevisiae)					Ube2a	22209	0.0400002
1423106_at	ubiquitin-conjugating enzyme E2B, RAD6 homology (S. cerevisiae)					Ube2b	22210	0.331511
1423107_at	ubiquitin-conjugating enzyme E2B, RAD6 homology (S. cerevisiae)					Ube2b	22210	0.0793667
1430177_at	ubiquitin-conjugating enzyme E2B, RAD6 homology (S. cerevisiae)					Ube2b	22210	0.00357229
1439477_at	ubiquitin-conjugating enzyme E2B, RAD6 homology (S. cerevisiae)					Ube2b	22210	0.233863
1460132_at	Ubiquitin-conjugating enzyme E2B, RAD6 homology (S. cerevisiae)					Ube2b	22210	0.25439
1422712_a_at	ubiquitin-conjugating enzyme E2I					Ube2i	22196	-0.369802
1422713_a_at	ubiquitin-conjugating enzyme E2I					Ube2i	22196	0.129379
1425478_x_at	ubiquitin-conjugating enzyme E2I					Ube2i	22196	0.525762
1453189_at	ubiquitin-conjugating enzyme E2I					Ube2i	22196	-0.36492
1422714_at	ubiquitin-conjugating enzyme E2I /// predicted gene, EG546265 /// similar to Ubiquitin-conjugating enzyme E2 I (Ubiquitin-protein ligase I) (Ubiquitin carrier protein I) (SUMO-1-protein ligase) (SUMO-1-conjugating enzyme) (Ubiquitin-conjugating enzyme UbcE2A)					Ube2i /// EG546265 /// LOC669417	22196 /// 546265 /// 669417	0.205928
1429545_at	ubiquitin-conjugating enzyme E2I /// RIKEN cDNA F830028O17 gene /// predicted gene, EG546265 /// similar to Ubiquitin-conjugating enzyme E2 I (Ubiquitin-protein ligase I) (Ubiquitin carrier protein I) (SUMO-1-protein ligase) (SUMO-1-conjugating enzyme) (Ubiquitin-conjugating enzyme UbcE2A)					Ube2i /// F830028O17Rik /// EG546265 /// LOC669417	22196 /// 320071 /// 546265 /// 669417	-0.345525
1422559_at	ubiquitin-conjugating enzyme E2N					Ube2n	93765	-0.14566
1435384_at	ubiquitin-conjugating enzyme E2N					Ube2n	93765	0.33779
1415810_at	ubiquitin-like, containing PHD and RING finger domains, 1					Uhrf1	18140	-0.503076
1415811_at	ubiquitin-like, containing PHD and RING finger domains, 1					Uhrf1	18140	-0.341283
1439227_at	ubiquitin-like, containing PHD and RING finger domains, 1					Uhrf1	18140	-0.214912
1429836_at	UDP-glucose ceramide glucosyltransferase-like 2					Ugcgl2	66435	0.358019
1431602_a_at	UDP-glucose ceramide glucosyltransferase-like 2					Ugcgl2	66435	0.159196
1419685_at	UPF1 regulator of nonsense transcripts homolog (yeast)					Upf1	19704	-0.293586
1425753_a_at	uracil DNA glycosylase					Ung	22256	-0.29241
1455114_at	uracil DNA glycosylase 2					Ung2	218630	0.0154586
1454706_at	UV radiation resistance associated gene					Uvrag	78610	0.00574168
1429638_at	Werner helicase interacting protein 1					Wrnip1	78903	0.752087
1448376_at	Werner helicase interacting protein 1					Wrnip1	78903	0.470934
1425074_at	Werner syndrome homolog (human)					Wrn	22427	-0.278262
1425982_a_at	Werner syndrome homolog (human)					Wrn	22427	-0.247576
1450163_a_at	Werner syndrome homolog (human)					Wrn	22427	-0.386178
1437320_s_at	xeroderma pigmentosum, complementation group A					Xpa	22590	-0.0838825
1456002_at	xeroderma pigmentosum, complementation group A					Xpa	22590	-0.183275
1460725_at	xeroderma pigmentosum, complementation group A					Xpa	22590	0.39331
1422532_at	xeroderma pigmentosum, complementation group C					Xpc	22591	-0.0483185
1436886_x_at	XPA binding protein 2					Xab2	67439	-0.166409
1437281_x_at	XPA binding protein 2					Xab2	67439	-0.169632
1448278_at	XPA binding protein 2					Xab2	67439	-0.391566
1416587_a_at	X-ray repair complementing defective repair in Chinese hamster cells 1					Xrcc1	22594	-0.425614
1453950_a_at	X-ray repair complementing defective repair in Chinese hamster cells 2					Xrcc2	57434	-0.127675
1455335_at	X-ray repair complementing defective repair in Chinese hamster cells 2					Xrcc2	57434	-0.0921803
1437623_x_at	X-ray repair complementing defective repair in Chinese hamster cells 3					Xrcc3	74335	0.289159
1452748_at	X-ray repair complementing defective repair in Chinese hamster cells 3					Xrcc3	74335	-0.0753171
1424601_at	X-ray repair complementing defective repair in Chinese hamster cells 4					Xrcc4	108138	0.290091
1424602_s_at	X-ray repair complementing defective repair in Chinese hamster cells 4					Xrcc4	108138	0.0754322
1445922_at	X-ray repair complementing defective repair in Chinese hamster cells 4					Xrcc4	108138	0.338953
1451968_at	X-ray repair complementing defective repair in Chinese hamster cells 5					Xrcc5	22596	0.0266096
1417437_at	X-ray repair complementing defective repair in Chinese hamster cells 6					Xrcc6	14375	-0.0871755
1428504_at	X-ray repair complementing defective repair in Chinese hamster cells 6					Xrcc6	14375	0.0387206
1442250_at	X-ray repair complementing defective repair in Chinese hamster cells 6					Xrcc6	14375	-0.0918634
1439698_at	Zinc finger protein (C2H2 type) 276					Zfp276	57247	-0.0668227
